# Supplementary material for: Analysis of Macular Vascularization Using Optical Coherence Tomography Angiography in Patients with Obstructive Sleep Apnea Syndrome: A Prospective Clinical Study
Source: Medicina (Kaunas). 2024 May 2;60(5):757. doi: 10.3390/medicina60050757 (PMC11122929; doi:10.3390/medicina60050757)
Supplement: Supplementary file 1 [file medicina-60-00757-s001.zip]

Archive with 1 entries (1 files):
- medicina-2978032-supplementary.pdf
